# Supplementary material for: Analysis of long non-coding RNA expression profiles in pancreatic ductal adenocarcinoma
Source: Sci Rep. 2016 Sep 15;6:33535. doi: 10.1038/srep33535 (PMC5024322; doi:10.1038/srep33535)
Supplement: Supplementary Table S1 [file srep33535-s2.xls]

## Sheet: AFAP1-AS1 high expression
Supplementary Table S1A: LncRNA AFAP1-AS1 high expression related biological pathways and processes ranked by enrichment score.
NAME	SIZE	ES	NES	NOM p-val	FDR q-val	FWER p-val
TRANSFERASE_ACTIVITY_TRANSFERRING_HEXOSYL_GROUPS	75	0.543084	2.04221	0	0.0357552	0.028
MITOCHONDRION_ORGANIZATION_AND_BIOGENESIS	45	0.581654	1.99008	0	0.0422739	0.063
PROTEIN_AMINO_ACID_O_LINKED_GLYCOSYLATION	18	0.733438	1.98635	0	0.0306491	0.069
CELL_CYCLE_CHECKPOINT_GO_0000075	44	0.557867	1.86127	0	0.127591	0.319
MORPHOGENESIS_OF_AN_EPITHELIUM	15	0.719657	1.85244	0.00421053	0.112349	0.344
CHROMOSOMEPERICENTRIC_REGION	27	0.602084	1.85089	0	0.0961973	0.349
MITOCHONDRIAL_LUMEN	46	0.537945	1.83913	0	0.0961732	0.4
MITOCHONDRIAL_MATRIX	46	0.537945	1.83727	0	0.0852649	0.404
INTEGRIN_COMPLEX	18	0.65355	1.8114	0.00224719	0.102795	0.516
TRANSFERASE_ACTIVITY_TRANSFERRING_GLYCOSYL_GROUPS	103	0.456544	1.79736	0	0.108622	0.561
NUCLEOLUS	104	0.45382	1.78583	0	0.116213	0.62
ALCOHOL_METABOLIC_PROCESS	84	0.458164	1.77474	0	0.119503	0.67
RIBOSOMAL_SUBUNIT	20	0.638055	1.7684	0.00223214	0.117369	0.696
REGULATION_OF_NUCLEOCYTOPLASMIC_TRANSPORT	19	0.632951	1.76527	0.00437637	0.112436	0.713
SPINDLE	37	0.530077	1.73431	0.00223714	0.144047	0.83
MITOCHONDRIAL_RIBOSOME	22	0.604409	1.73098	0.00849257	0.139516	0.84
ORGANELLAR_RIBOSOME	22	0.604409	1.71343	0.0087146	0.154816	0.877
GLYCOPROTEIN_BIOSYNTHETIC_PROCESS	71	0.465657	1.7062	0.00228833	0.155794	0.892
CHROMOSOME_SEGREGATION	27	0.56583	1.70044	0.00888889	0.156221	0.911
STEROID_BIOSYNTHETIC_PROCESS	23	0.571813	1.70026	0.0153173	0.148724	0.911
CHROMOSOME	114	0.421276	1.69098	0	0.155375	0.93
NUCLEOTIDE_METABOLIC_PROCESS	38	0.514659	1.68244	0.00451467	0.160304	0.946
CHROMOSOMAL_PART	88	0.433014	1.68008	0	0.156101	0.948
MITOCHONDRIAL_PART	137	0.401547	1.67845	0	0.151987	0.949
NUCLEAR_ENVELOPE_ENDOPLASMIC_RETICULUM_NETWORK	83	0.438136	1.67838	0.00246305	0.146063	0.95
ENDOPLASMIC_RETICULUM_PART	83	0.433712	1.65967	0	0.166967	0.97
EMBRYONIC_MORPHOGENESIS	17	0.602142	1.64543	0.0154867	0.182897	0.979
ORGANELLE_INNER_MEMBRANE	72	0.439192	1.63762	0.00452489	0.188261	0.983
TRNA_METABOLIC_PROCESS	18	0.597325	1.63711	0.0172414	0.182651	0.985
KINETOCHORE	22	0.575449	1.6362	0.0128205	0.178194	0.985
NUCLEAR_MEMBRANE_PART	39	0.492075	1.63442	0.00892857	0.175003	0.986
I_KAPPAB_KINASE_NF_KAPPAB_CASCADE	104	0.409544	1.63201	0.00234192	0.172907	0.988
UDP_GLYCOSYLTRANSFERASE_ACTIVITY	37	0.507541	1.62725	0.0138889	0.174593	0.989
MITOCHONDRION	311	0.358325	1.62052	0	0.179483	0.994
GLYCOPROTEIN_METABOLIC_PROCESS	85	0.423684	1.61598	0.00503778	0.181619	0.996
LIGASE_ACTIVITY	89	0.417469	1.60913	0.0078125	0.187272	0.997
REGULATION_OF_I_KAPPAB_KINASE_NF_KAPPAB_CASCADE	84	0.416057	1.60508	0.00731707	0.188232	0.997
ENDOPLASMIC_RETICULUM_MEMBRANE	74	0.425156	1.60388	0.00240385	0.18478	0.997
MITOCHONDRIAL_INNER_MEMBRANE	64	0.440867	1.60339	0.0071599	0.180506	0.997
POSITIVE_REGULATION_OF_I_KAPPAB_KINASE_NF_KAPPAB_CASCADE	79	0.42458	1.59793	0.00244499	0.185111	0.998
DNA_DAMAGE_RESPONSESIGNAL_TRANSDUCTION	30	0.513443	1.59709	0.0266075	0.181786	0.999
CELL_CYCLE_PHASE	153	0.379594	1.5922	0	0.184648	0.999
SPINDLE_POLE	17	0.581586	1.59161	0.025974	0.180951	0.999
M_PHASE	101	0.401198	1.58505	0.00255754	0.186176	1
MITOCHONDRIAL_RESPIRATORY_CHAIN	23	0.532616	1.57715	0.0273973	0.193993	1
ORGANELLE_LUMEN	391	0.340423	1.5742	0	0.19323	1
INDUCTION_OF_APOPTOSIS_BY_INTRACELLULAR_SIGNALS	22	0.536842	1.57327	0.0213675	0.190888	1
MEMBRANE_ENCLOSED_LUMEN	391	0.340423	1.57086	0	0.190593	1
CARBOHYDRATE_KINASE_ACTIVITY	15	0.597301	1.56906	0.0497925	0.189821	1
RNA_PROCESSING	133	0.387913	1.56446	0	0.193223	1
ACETYLGLUCOSAMINYLTRANSFERASE_ACTIVITY	16	0.598071	1.56313	0.0289532	0.191284	1
RESPONSE_TO_DNA_DAMAGE_STIMULUS	148	0.37478	1.55546	0	0.198378	1
EPIDERMIS_DEVELOPMENT	68	0.417321	1.55402	0.00930233	0.196881	1
EMBRYONIC_DEVELOPMENT	52	0.441299	1.55394	0.0115473	0.193402	1
PROTEASOME_COMPLEX	22	0.52813	1.55311	0.0302376	0.191147	1
MACROMOLECULAR_COMPLEX_DISASSEMBLY	15	0.595896	1.54555	0.0415755	0.198306	1
CELL_CYCLE_GO_0007049	285	0.339339	1.54522	0	0.195251	1
LIPID_BIOSYNTHETIC_PROCESS	87	0.399715	1.53801	0.00742574	0.201904	1
CALCIUM_INDEPENDENT_CELL_CELL_ADHESION	21	0.535129	1.53765	0.0217391	0.199049	1
REGULATION_OF_MITOSIS	39	0.462461	1.53533	0.0177384	0.199244	1
REGULATION_OF_INTRACELLULAR_TRANSPORT	22	0.54234	1.53161	0.0357895	0.202285	1
CELL_CYCLE_PROCESS	172	0.358026	1.52929	0	0.202747	1
MRNA_METABOLIC_PROCESS	62	0.420264	1.52818	0.00980392	0.201192	1
RESPONSE_TO_ENDOGENOUS_STIMULUS	184	0.355284	1.51413	0	0.21726	1
ECTODERM_DEVELOPMENT	76	0.402806	1.50992	0.0222717	0.21997	1
MITOSIS	75	0.405593	1.50562	0.00470588	0.224292	1
NUCLEOBASENUCLEOSIDE_AND_NUCLEOTIDE_METABOLIC_PROCESS	48	0.433704	1.5021	0.0144578	0.226414	1
REGULATION_OF_CELL_CYCLE	167	0.353747	1.50127	0	0.224065	1
M_PHASE_OF_MITOTIC_CELL_CYCLE	77	0.396687	1.49336	0.0201005	0.233627	1
REGULATION_OF_MITOTIC_CELL_CYCLE	17	0.541891	1.48541	0.0433884	0.240577	1
DNA_REPAIR	117	0.367235	1.47902	0.00810811	0.248662	1
LIPID_METABOLIC_PROCESS	287	0.325321	1.47222	0	0.246572	1
ELECTRON_TRANSPORT_GO_0006118	50	0.42589	1.4712	0.0180587	0.242134	1
MITOTIC_CELL_CYCLE	136	0.357112	1.4703	0.00480769	0.240508	1
TRANSFERASE_ACTIVITY_TRANSFERRING_ACYL_GROUPS	48	0.424154	1.46651	0.0259434	0.24359	1
STEROID_METABOLIC_PROCESS	65	0.403163	1.4649	0.021028	0.243174	1
NUCLEAR_PORE	28	0.474177	1.45901	0.0394432	0.249876	1
DNA_DIRECTED_RNA_POLYMERASEII_HOLOENZYME	54	0.413284	1.44166	0.0317848	0.246319	1

## Sheet: UCA1 high expression
Supplementary Table S1B: LncRNA UCA1 high expression related biological pathways and processes ranked by enrichment score.
NAME	SIZE	ES	NES	NOM p-val	FDR q-val	FWER p-val
PROTEINACEOUS_EXTRACELLULAR_MATRIX	92	0.578443	2.31372	0	0	0
ECTODERM_DEVELOPMENT	76	0.593631	2.28167	0	0	0
EXTRACELLULAR_MATRIX	94	0.56783	2.2289	0	0	0
EPIDERMIS_DEVELOPMENT	68	0.599891	2.2254	0	0	0
LEADING_EDGE	41	0.641856	2.18065	0	0.00135702	0.005
TISSUE_DEVELOPMENT	131	0.51341	2.15625	0	0.00157772	0.007
EXTRACELLULAR_MATRIX_STRUCTURAL_CONSTITUENT	25	0.681071	2.09084	0	0.00281572	0.019
EXTRACELLULAR_MATRIX_PART	54	0.574436	2.0939	0	0.00284503	0.017
CELL_MATRIX_ADHESION	36	0.633391	2.09587	0	0.00286804	0.015
RUFFLE	26	0.677389	2.07772	0	0.00294594	0.022
GTPASE_ACTIVITY	88	0.533275	2.0672	0	0.0031635	0.026
CELL_SUBSTRATE_ADHESION	37	0.620472	2.03105	0	0.00622961	0.054
POSITIVE_REGULATION_OF_I_KAPPAB_KINASE_NF_KAPPAB_CASCADE	79	0.525167	2.01752	0	0.00718367	0.066
NEGATIVE_REGULATION_OF_GROWTH	36	0.606529	2.00707	0	0.00759539	0.076
GTP_BINDING	44	0.580472	1.99869	0	0.00789107	0.09
REGULATION_OF_I_KAPPAB_KINASE_NF_KAPPAB_CASCADE	84	0.517723	1.99969	0	0.00841714	0.09
GUANYL_NUCLEOTIDE_BINDING	45	0.585042	1.99073	0	0.00852476	0.103
REGULATION_OF_GROWTH	52	0.533234	1.91855	0	0.0196258	0.241
CELL_JUNCTION	75	0.491779	1.9112	0	0.0205651	0.258
REGULATION_OF_CYCLIN_DEPENDENT_PROTEIN_KINASE_ACTIVITY	42	0.558894	1.88827	0	0.0243816	0.323
ACTIN_FILAMENT_BINDING	23	0.621567	1.85801	0	0.032386	0.43
WOUND_HEALING	52	0.498767	1.81063	0	0.04737	0.617
I_KAPPAB_KINASE_NF_KAPPAB_CASCADE	104	0.457424	1.81218	0	0.0481935	0.611
ANATOMICAL_STRUCTURE_MORPHOGENESIS	352	0.382198	1.7997	0	0.0488327	0.658
NEGATIVE_REGULATION_OF_DEVELOPMENTAL_PROCESS	181	0.420202	1.79544	0	0.0495485	0.669
ANTI_APOPTOSIS	109	0.433358	1.76687	0	0.0579348	0.775
NEGATIVE_REGULATION_OF_PROGRAMMED_CELL_DEATH	138	0.420014	1.76391	0	0.0580133	0.787
REGULATION_OF_DEVELOPMENTAL_PROCESS	399	0.369567	1.75658	0	0.0610184	0.813
EXTRACELLULAR_REGION	415	0.361618	1.7407	0	0.0643798	0.856
NEGATIVE_REGULATION_OF_APOPTOSIS	137	0.410772	1.73637	0	0.0660593	0.869
SKELETAL_DEVELOPMENT	99	0.435188	1.73152	0	0.066131	0.883
NEGATIVE_REGULATION_OF_CELL_PROLIFERATION	146	0.40617	1.72528	0	0.0689832	0.898
EXTRACELLULAR_REGION_PART	316	0.364727	1.71818	0	0.0706921	0.907
MUSCLE_DEVELOPMENT	89	0.435473	1.7022	0	0.0722722	0.939
REGULATION_OF_PROGRAMMED_CELL_DEATH	312	0.366772	1.70326	0	0.074187	0.934
REGULATION_OF_APOPTOSIS	311	0.362132	1.69097	0	0.0768196	0.955
POSITIVE_REGULATION_OF_SIGNAL_TRANSDUCTION	113	0.412646	1.66622	0	0.0791554	0.975
REGULATION_OF_SIGNAL_TRANSDUCTION	200	0.370537	1.65411	0	0.0836601	0.981
TRANSITION_METAL_ION_BINDING	105	0.411898	1.65493	0	0.0843294	0.981
TRANSCRIPTION_REPRESSOR_ACTIVITY	131	0.379713	1.59339	0	0.121518	0.999
INTRACELLULAR_TRANSPORT	255	0.345123	1.56332	0	0.134742	0.999
CATION_BINDING	202	0.354316	1.56494	0	0.138139	0.999
GTPASE_REGULATOR_ACTIVITY	113	0.371806	1.52837	0	0.149414	1
CELL_PROLIFERATION_GO_0008283	474	0.315432	1.51534	0	0.154359	1
RESPONSE_TO_EXTERNAL_STIMULUS	287	0.32613	1.50043	0	0.158348	1
REGULATION_OF_CATALYTIC_ACTIVITY	252	0.327968	1.5064	0	0.158696	1
PROGRAMMED_CELL_DEATH	396	0.314286	1.50143	0	0.158774	1
NEGATIVE_REGULATION_OF_METABOLIC_PROCESS	230	0.330814	1.5021	0	0.159521	1
PROTEIN_KINASE_ACTIVITY	270	0.325237	1.49721	0	0.160478	1
REGULATION_OF_CELL_PROLIFERATION	280	0.324157	1.49093	0	0.163138	1
APOPTOSIS_GO	395	0.310586	1.47501	0	0.170706	1
ION_BINDING	254	0.324007	1.47606	0	0.172445	1
CYTOSKELETON	336	0.306383	1.44705	0	0.183404	1
PHOSPHOTRANSFERASE_ACTIVITY_ALCOHOL_GROUP_AS_ACCEPTOR	313	0.309245	1.44365	0	0.183949	1
GOLGI_APPARATUS	199	0.331503	1.46299	0.00197628	0.174401	1
TRANSMEMBRANE_RECEPTOR_PROTEIN_TYROSINE_KINASE_ACTIVITY	43	0.548633	1.87435	0.00202429	0.0274483	0.367
REGULATION_OF_MOLECULAR_FUNCTION	294	0.325642	1.49126	0.0020284	0.164068	1
REGULATION_OF_CELL_GROWTH	40	0.550489	1.82163	0.00204082	0.0469793	0.576
PROTEOLYSIS	172	0.366909	1.59837	0.00205339	0.118057	0.996
CELL_PROJECTION	98	0.417472	1.66687	0.00206186	0.0799641	0.975
GROWTH	67	0.454785	1.6809	0.00207039	0.0724955	0.965
CELL_MIGRATION	90	0.471571	1.81241	0.002079	0.0499987	0.611
REGULATION_OF_TRANSFERASE_ACTIVITY	149	0.36601	1.55212	0.00210084	0.138034	1
RESPONSE_TO_WOUNDING	173	0.335416	1.45376	0.00213675	0.17897	1
IMMUNE_SYSTEM_PROCESS	309	0.305744	1.42913	0.00213675	0.190371	1
INTERCELLULAR_JUNCTION	60	0.487174	1.7744	0.00214133	0.0555688	0.741
METALLOENDOPEPTIDASE_ACTIVITY	26	0.635076	1.95985	0.00215517	0.0125804	0.158
COLLAGEN	23	0.661008	1.90959	0.00215517	0.0199631	0.262
ACTIN_CYTOSKELETON_ORGANIZATION_AND_BIOGENESIS	98	0.430802	1.72268	0.0021645	0.069396	0.901
CELLULAR_MORPHOGENESIS_DURING_DIFFERENTIATION	49	0.510429	1.77689	0.00404858	0.055971	0.736
ZINC_ION_BINDING	87	0.419864	1.64309	0.00406504	0.0880892	0.99
PROTEIN_TRANSPORT	141	0.369264	1.58039	0.00413223	0.128518	0.999
NEURITE_DEVELOPMENT	53	0.464948	1.68266	0.00414938	0.0733602	0.964
STRUCTURAL_MOLECULE_ACTIVITY	226	0.317033	1.42653	0.004158	0.191295	1
KINASE_ACTIVITY	345	0.289095	1.35574	0.00416667	0.246955	1
REGULATION_OF_KINASE_ACTIVITY	146	0.357144	1.53344	0.00421053	0.148614	1
TRANSMEMBRANE_RECEPTOR_PROTEIN_KINASE_ACTIVITY	51	0.513849	1.80013	0.00421941	0.050154	0.655
ACTIN_FILAMENT_BASED_PROCESS	108	0.413639	1.6853	0.00430108	0.0727576	0.962
INTRACELLULAR_PROTEIN_TRANSPORT	129	0.362943	1.52661	0.00431035	0.149693	1
NEGATIVE_REGULATION_OF_CELLULAR_METABOLIC_PROCESS	227	0.327051	1.46756	0.00436681	0.171829	1
REGULATION_OF_HYDROLASE_ACTIVITY	69	0.438236	1.66579	0.00444444	0.078214	0.975
TRANSPORT_VESICLE	26	0.575976	1.7795	0.00606061	0.0561547	0.726
BASOLATERAL_PLASMA_MEMBRANE	30	0.532843	1.69046	0.00609756	0.0758289	0.955
ACTIN_CYTOSKELETON	121	0.366479	1.52264	0.00609756	0.152075	1
POSITIVE_REGULATION_OF_CELL_DIFFERENTIATION	21	0.607495	1.75414	0.00614754	0.0606271	0.817
METALLOPEPTIDASE_ACTIVITY	44	0.490539	1.68536	0.00625	0.0739702	0.962
CELL_CELL_ADHESION	79	0.429892	1.64462	0.00626305	0.0893564	0.987
AXONOGENESIS	43	0.510989	1.75224	0.00627615	0.0603204	0.822
REGULATION_OF_CELL_MIGRATION	26	0.557358	1.68724	0.00627615	0.0740798	0.96
ORGAN_MORPHOGENESIS	134	0.353005	1.48945	0.00632911	0.160817	1
AXON_GUIDANCE	22	0.601923	1.74368	0.00642398	0.0640976	0.844
RECEPTOR_BINDING	347	0.289268	1.35981	0.00642398	0.243621	1
ENZYME_REGULATOR_ACTIVITY	303	0.292488	1.35147	0.00647948	0.248242	1
PROTEIN_TYROSINE_KINASE_ACTIVITY	62	0.457973	1.68836	0.00663717	0.07463	0.956
BASEMENT_MEMBRANE	34	0.515225	1.70329	0.00790514	0.0756707	0.934
PHOSPHORIC_MONOESTER_HYDROLASE_ACTIVITY	107	0.365301	1.49055	0.00823045	0.160885	1
PROTEIN_AMINO_ACID_DEPHOSPHORYLATION	63	0.422992	1.56334	0.00854701	0.13629	0.999
VASCULATURE_DEVELOPMENT	49	0.469204	1.6435	0.00858369	0.0890292	0.99
NUCLEOSIDE_TRIPHOSPHATASE_ACTIVITY	190	0.323481	1.42452	0.00863931	0.192748	1
POSITIVE_REGULATION_OF_DEVELOPMENTAL_PROCESS	197	0.320061	1.40825	0.00865801	0.201004	1
REGULATION_OF_PROTEIN_KINASE_ACTIVITY	144	0.362816	1.52955	0.00875273	0.151032	1
CELL_RECOGNITION	16	0.621103	1.71027	0.0091954	0.072958	0.922
EMBRYONIC_DEVELOPMENT	52	0.437953	1.54357	0.0100402	0.144584	1
EXTRACELLULAR_SPACE	229	0.302592	1.34929	0.0103306	0.248803	1
NEGATIVE_REGULATION_OF_CELLULAR_COMPONENT_ORGANIZATION_AND_BIOGENESIS	26	0.551245	1.7135	0.0104603	0.0723556	0.914
PROTEIN_TARGETING	98	0.362315	1.45052	0.0105485	0.180386	1
PHOSPHOPROTEIN_PHOSPHATASE_ACTIVITY	79	0.403707	1.56569	0.0105708	0.138996	0.999
HEMOPOIETIC_OR_LYMPHOID_ORGAN_DEVELOPMENT	72	0.3972	1.51856	0.010661	0.153719	1
TRANSCRIPTION_COFACTOR_ACTIVITY	200	0.303851	1.36276	0.0122951	0.240567	1
CYTOSKELETAL_PROTEIN_BINDING	148	0.338485	1.44213	0.0123203	0.184596	1
DEPHOSPHORYLATION	70	0.430141	1.62778	0.0123711	0.0961022	0.992
INTEGRIN_COMPLEX	18	0.617911	1.73233	0.0124224	0.0670259	0.88
TRANSCRIPTION_FACTOR_BINDING	268	0.298812	1.36288	0.012474	0.24294	1
REGULATION_OF_MUSCLE_CONTRACTION	18	0.555639	1.58687	0.012605	0.123555	0.999
REGULATION_OF_CELL_DIFFERENTIATION	53	0.433546	1.55884	0.012766	0.135728	1
KINASE_REGULATOR_ACTIVITY	44	0.429663	1.49058	0.0128755	0.162149	1
LEUKOCYTE_DIFFERENTIATION	37	0.508473	1.70275	0.0129032	0.0731764	0.938
NEURON_DEVELOPMENT	60	0.435482	1.6194	0.012931	0.101417	0.992
MYELOID_LEUKOCYTE_DIFFERENTIATION	15	0.627341	1.68892	0.0146751	0.0754717	0.955
TRANSCRIPTION_ACTIVATOR_ACTIVITY	151	0.333297	1.42217	0.0156556	0.194302	1
ANGIOGENESIS	42	0.460911	1.56633	0.016055	0.139866	0.999
PROTEASOME_COMPLEX	22	0.56327	1.6822	0.0160643	0.0724682	0.964
IMMUNE_SYSTEM_DEVELOPMENT	76	0.384635	1.4609	0.0167364	0.173205	1
NEGATIVE_REGULATION_OF_TRANSCRIPTION	163	0.322564	1.38823	0.0168776	0.218446	1
REGULATION_OF_CELL_CYCLE	167	0.321764	1.39265	0.0172043	0.214568	1
ANATOMICAL_STRUCTURE_FORMATION	50	0.43533	1.53741	0.0184049	0.146315	1
ESTABLISHMENT_OF_PROTEIN_LOCALIZATION	166	0.313312	1.35357	0.0188679	0.247593	1
PROTEIN_KINASE_BINDING	58	0.413853	1.52018	0.0193133	0.153359	1
CELL_SURFACE	69	0.387499	1.46757	0.0193548	0.173111	1
GOLGI_APPARATUS_PART	85	0.352683	1.39333	0.0195228	0.214779	1
POSITIVE_REGULATION_OF_RESPONSE_TO_STIMULUS	40	0.440454	1.50423	0.0196078	0.159933	1
KINASE_BINDING	65	0.401724	1.47472	0.0202429	0.16974	1
LAMELLIPODIUM	22	0.556301	1.6283	0.0204082	0.0970044	0.992
REGULATION_OF_ANATOMICAL_STRUCTURE_MORPHOGENESIS	23	0.562218	1.69594	0.0205761	0.0747493	0.951
PROTEIN_SERINE_THREONINE_PHOSPHATASE_ACTIVITY	23	0.532273	1.56462	0.0223124	0.13681	0.999
RHO_PROTEIN_SIGNAL_TRANSDUCTION	36	0.473469	1.53758	0.022869	0.147716	1
NEGATIVE_REGULATION_OF_TRANSFERASE_ACTIVITY	34	0.482544	1.55999	0.0240175	0.136173	0.999
INORGANIC_ANION_TRANSPORT	16	0.588482	1.56956	0.0246637	0.137719	0.999
POSITIVE_REGULATION_OF_CASPASE_ACTIVITY	26	0.500005	1.51629	0.0252632	0.154806	1
TRANSMEMBRANE_RECEPTOR_PROTEIN_SERINE_THREONINE_KINASE_SIGNALING_PATHWAY	45	0.453824	1.55729	0.0269151	0.13591	1
POSITIVE_REGULATION_OF_HYDROLASE_ACTIVITY	47	0.436746	1.5147	0.0285714	0.153625	1
HEMOPOIESIS	70	0.385243	1.45605	0.0288066	0.177717	1
POSITIVE_REGULATION_OF_CELL_PROLIFERATION	132	0.321039	1.35128	0.0288066	0.247286	1
NEGATIVE_REGULATION_OF_DNA_BINDING	16	0.589765	1.587	0.0289256	0.125	0.999
NUCLEOCYTOPLASMIC_TRANSPORT	76	0.373963	1.43366	0.0301075	0.188403	1
REGULATION_OF_NUCLEOCYTOPLASMIC_TRANSPORT	19	0.562727	1.58911	0.0304878	0.124076	0.999
DEVELOPMENTAL_MATURATION	17	0.544638	1.52951	0.031185	0.149563	1
REGULATION_OF_ACTION_POTENTIAL	17	0.574198	1.55565	0.0319361	0.136003	1
NUCLEAR_TRANSPORT	77	0.37285	1.41938	0.0325203	0.191835	1
STRIATED_MUSCLE_DEVELOPMENT	38	0.448373	1.47389	0.0334728	0.169542	1
RECEPTOR_COMPLEX	54	0.387774	1.42067	0.0350515	0.192624	1
GOLGI_MEMBRANE	37	0.436759	1.44585	0.035343	0.182577	1
PROTEIN_KINASE_REGULATOR_ACTIVITY	38	0.43906	1.48369	0.0357853	0.166345	1
PROTEIN_TYROSINE_PHOSPHATASE_ACTIVITY	53	0.397669	1.44087	0.0372671	0.183499	1
POSITIVE_REGULATION_OF_IMMUNE_SYSTEM_PROCESS	50	0.39321	1.38506	0.0376569	0.220406	1
ENDOSOME_TRANSPORT	23	0.520026	1.53985	0.037694	0.146945	1
MYELOID_CELL_DIFFERENTIATION	34	0.484299	1.5518	0.0385439	0.136846	1
SMALL_CONJUGATING_PROTEIN_LIGASE_ACTIVITY	45	0.408221	1.42074	0.04	0.193724	1
NUCLEAR_HORMONE_RECEPTOR_BINDING	20	0.523701	1.50693	0.0422833	0.159796	1
APICAL_JUNCTION_COMPLEX	33	0.441939	1.46124	0.0425532	0.174005	1
UBIQUITIN_CYCLE	46	0.41413	1.47219	0.043299	0.170149	1
TRANSCRIPTION_COREPRESSOR_ACTIVITY	80	0.356541	1.34925	0.0434783	0.247594	1
CELL_PROJECTION_BIOGENESIS	23	0.503224	1.49311	0.0476191	0.163478	1
UBIQUITIN_PROTEIN_LIGASE_ACTIVITY	43	0.398658	1.39871	0.0481928	0.210099	1
HORMONE_RECEPTOR_BINDING	21	0.511908	1.48236	0.0491803	0.166642	1

## Sheet: ENSG00000218510 low expression
Supplementary Table S1C: LncRNA ENSG00000218510 low expression related biological pathways and processes ranked by enrichment score.
NAME	SIZE	ES	NES	NOM p-val	FDR q-val	FWER p-val
SPINDLE	37	0.749478	2.53029	0	0	0
CELL_CYCLE_PROCESS	172	0.576895	2.5115	0	0	0
MITOSIS	75	0.631399	2.4505	0	0	0
M_PHASE	101	0.603518	2.4314	0	0	0
M_PHASE_OF_MITOTIC_CELL_CYCLE	77	0.62414	2.39619	0	0	0
CELL_CYCLE_PHASE	153	0.552097	2.3799	0	0	0
MITOTIC_CELL_CYCLE	136	0.563559	2.37184	0	0	0
CHROMOSOME_SEGREGATION	27	0.729909	2.25097	0	0.000141	0.001
SPINDLE_MICROTUBULE	15	0.826407	2.22026	0	0.00025	0.002
CELL_CYCLE_CHECKPOINT_GO_0000075	44	0.629055	2.1732	0	0.000448	0.004
MICROTUBULE	31	0.677339	2.12559	0	0.000819	0.008
MICROTUBULE_ORGANIZING_CENTER	57	0.587995	2.11241	0	0.000847	0.009
CHROMOSOMAL_PART	88	0.533659	2.11029	0	0.000781	0.009
CELL_CYCLE_GO_0007049	285	0.452729	2.1005	0	0.000965	0.012
SPINDLE_POLE	17	0.757703	2.09275	0	0.000901	0.012
CENTROSOME	49	0.587301	2.08355	0	0.00099	0.014
REGULATION_OF_MITOSIS	39	0.611024	2.06323	0	0.00132927	0.02
RNA_SPLICINGVIA_TRANSESTERIFICATION_REACTIONS	21	0.694674	2.04265	0	0.00196182	0.031
REPLICATION_FORK	17	0.731107	2.02813	0	0.00251427	0.042
PROTEIN_HETERODIMERIZATION_ACTIVITY	74	0.525199	2.01979	0	0.00255672	0.045
RESPONSE_TO_DNA_DAMAGE_STIMULUS	148	0.461863	1.98321	0	0.00462632	0.082
MICROTUBULE_CYTOSKELETON_ORGANIZATION_AND_BIOGENESIS	33	0.619679	1.97599	0	0.00482829	0.09
DOUBLE_STRANDED_DNA_BINDING	31	0.609701	1.9665	0	0.00520759	0.101
CHROMOSOME	114	0.480839	1.95859	0	0.00594466	0.118
MICROTUBULE_CYTOSKELETON	136	0.455304	1.94562	0	0.00689832	0.141
MITOTIC_CELL_CYCLE_CHECKPOINT	21	0.659842	1.92389	0	0.00906595	0.191
NUCLEAR_MEMBRANE_PART	39	0.573757	1.91433	0	0.00970443	0.21
CHROMOSOMEPERICENTRIC_REGION	27	0.624832	1.90409	0	0.0109862	0.244
LIPID_HOMEOSTASIS	16	0.697256	1.86543	0.00211864	0.0165416	0.355
DNA_REPAIR	117	0.444419	1.83977	0	0.0216939	0.44
REGULATION_OF_PROTEIN_STABILITY	16	0.689374	1.83747	0	0.0215054	0.445
RNA_SPLICING	66	0.486566	1.83635	0.00243309	0.0212835	0.451
DNA_HELICASE_ACTIVITY	22	0.614022	1.83347	0.00902935	0.0212923	0.461
RESPONSE_TO_ENDOGENOUS_STIMULUS	184	0.418396	1.83171	0	0.021163	0.468
DNA_DAMAGE_RESPONSESIGNAL_TRANSDUCTION	30	0.569405	1.82726	0.00473934	0.0214995	0.48
KINETOCHORE	22	0.613742	1.82559	0	0.0211526	0.481
DNA_REPLICATION	88	0.457953	1.81311	0	0.0240104	0.537
RIBONUCLEASE_ACTIVITY	23	0.617117	1.80892	0.0021645	0.0246407	0.555
DNA_INTEGRITY_CHECKPOINT	20	0.637945	1.80647	0.00211416	0.0246419	0.562
NUCLEAR_PORE	28	0.579135	1.80204	0.00468384	0.0254179	0.582
DNA_POLYMERASE_ACTIVITY	18	0.632656	1.78873	0.00650759	0.0288169	0.635
CYTOSKELETAL_PART	215	0.392992	1.76806	0	0.0348135	0.716
MICROTUBULE_ORGANIZING_CENTER_PART	19	0.61975	1.76679	0.00436681	0.0343214	0.718
CYTOKINESIS	18	0.637552	1.76602	0.00877193	0.0336704	0.719
INTERPHASE	62	0.469701	1.76589	0.00248756	0.0329989	0.721
DNA_METABOLIC_PROCESS	232	0.3892	1.76236	0	0.0332678	0.732
CHEMOKINE_RECEPTOR_BINDING	41	0.51561	1.76086	0.00232558	0.0330187	0.736
MITOCHONDRIAL_MATRIX	46	0.493588	1.75056	0	0.0355825	0.771
CHEMOKINE_ACTIVITY	40	0.528936	1.74538	0.00223214	0.0366924	0.789
INTERPHASE_OF_MITOTIC_CELL_CYCLE	57	0.470137	1.73964	0	0.0378813	0.807
SPLICEOSOME	40	0.519819	1.73752	0.00232558	0.0380712	0.813
MITOCHONDRIAL_LUMEN	46	0.493588	1.73701	0.0070922	0.0376165	0.817
NUCLEAR_PART	487	0.352822	1.73057	0	0.0389361	0.83
RIBONUCLEOPROTEIN_COMPLEX_BIOGENESIS_AND_ASSEMBLY	56	0.460222	1.7203	0	0.0416836	0.856
MICROTUBULE_ORGANIZING_CENTER_ORGANIZATION_AND_BIOGENESIS	15	0.645305	1.71911	0.00218818	0.0412554	0.86
RNA_PROCESSING	133	0.402949	1.70002	0	0.0482696	0.908
NUCLEOLUS	104	0.421412	1.69714	0.00269542	0.0492294	0.916
MITOCHONDRIAL_RESPIRATORY_CHAIN	23	0.573367	1.68105	0.00639659	0.0563797	0.946
NUCLEASE_ACTIVITY	52	0.458142	1.67905	0.00231482	0.0565451	0.949
ORGANELLE_INNER_MEMBRANE	72	0.443478	1.67865	0	0.0557536	0.949
DNA_RECOMBINATION	43	0.483763	1.67842	0.00473934	0.054933	0.949
METALLOENDOPEPTIDASE_ACTIVITY	26	0.539158	1.67621	0.0110132	0.0549037	0.954
DNA_DAMAGE_CHECKPOINT	17	0.614203	1.67559	0.00932401	0.0542883	0.955
SERINE_TYPE_ENDOPEPTIDASE_INHIBITOR_ACTIVITY	25	0.544203	1.67411	0.0134831	0.0541986	0.957
MRNA_PROCESSING_GO_0006397	51	0.474104	1.67333	0.0097561	0.0538412	0.958
DOUBLE_STRAND_BREAK_REPAIR	22	0.562692	1.67312	0.0136364	0.0531273	0.958
MEMBRANE_ENCLOSED_LUMEN	391	0.347375	1.67057	0	0.0536709	0.96
ORGANELLE_LUMEN	391	0.347375	1.6682	0	0.0539935	0.962
DNA_DEPENDENT_DNA_REPLICATION	47	0.477005	1.66207	0.00930233	0.0565739	0.969
CHROMATIN_BINDING	31	0.519552	1.66099	0.0141509	0.0562037	0.97
ENVELOPE	158	0.381318	1.66019	0	0.0558639	0.971
ORGANELLE_ENVELOPE	158	0.381318	1.65898	0	0.0557971	0.972
PROTEIN_RNA_COMPLEX_ASSEMBLY	44	0.482875	1.65358	0.00900901	0.0575754	0.974
G_PROTEIN_COUPLED_RECEPTOR_BINDING	51	0.457949	1.64475	0.00476191	0.0615643	0.983
MITOCHONDRIAL_PART	137	0.39012	1.63748	0	0.0648686	0.984
CHROMATIN_MODIFICATION	45	0.462478	1.63231	0.00497512	0.0669242	0.985
ESTABLISHMENT_OF_ORGANELLE_LOCALIZATION	16	0.59297	1.62462	0.0298507	0.0707036	0.987
RIBONUCLEOPROTEIN_COMPLEX	119	0.390883	1.6211	0	0.071617	0.989
REGULATION_OF_CELL_CYCLE	167	0.367208	1.61944	0	0.0716731	0.989
PROTEIN_N_TERMINUS_BINDING	38	0.486164	1.61789	0.00712589	0.0717205	0.989
MICROTUBULE_BASED_PROCESS	76	0.417764	1.61253	0.00259067	0.0738243	0.99
COFACTOR_BIOSYNTHETIC_PROCESS	21	0.561738	1.61142	0.0201342	0.0736617	0.991
CASPASE_ACTIVATION	24	0.535916	1.61096	0.0254042	0.0730723	0.991
NUCLEAR_MEMBRANE	47	0.456017	1.60831	0.00487805	0.0736987	0.992
SMALL_NUCLEAR_RIBONUCLEOPROTEIN_COMPLEX	19	0.562666	1.60083	0.0159817	0.0773805	0.993
CONDENSED_CHROMOSOME	29	0.511767	1.60021	0.0221729	0.0767967	0.993
DNA_DEPENDENT_ATPASE_ACTIVITY	19	0.567584	1.59625	0.0284464	0.0783712	0.993
CHROMATIN	34	0.490576	1.59475	0.0257611	0.0785019	0.993
ELECTRON_CARRIER_ACTIVITY	74	0.415011	1.59184	0.00475059	0.0793332	0.993
OXIDOREDUCTASE_ACTIVITY_GO_0016616	54	0.436105	1.58942	0.00705882	0.0799026	0.993
MITOCHONDRIAL_INNER_MEMBRANE	64	0.427984	1.58921	0.0106101	0.0791604	0.993
NUCLEAR_LUMEN	325	0.334502	1.58518	0	0.0807566	0.995
OXIDOREDUCTASE_ACTIVITY_ACTING_ON_CH_OH_GROUP_OF_DONORS	60	0.436444	1.57293	0.0115207	0.0881216	0.997
SINGLE_STRANDED_DNA_BINDING	32	0.482802	1.57052	0.0292793	0.0888347	0.998
NUCLEAR_CHROMOSOME_PART	31	0.494326	1.56251	0.0232558	0.0934553	0.998
CELLULAR_RESPIRATION	19	0.547105	1.55844	0.0430108	0.0955229	0.998
NUCLEOTIDYLTRANSFERASE_ACTIVITY	45	0.454265	1.55829	0.0178571	0.09462	0.998
MEIOTIC_CELL_CYCLE	31	0.488893	1.55447	0.0246637	0.0963958	0.999
STRUCTURE_SPECIFIC_DNA_BINDING	53	0.435315	1.55255	0.0217391	0.0968177	0.999
VIRAL_INFECTIOUS_CYCLE	31	0.479933	1.55224	0.0147783	0.0961596	0.999
CELL_DIVISION	20	0.550428	1.54365	0.0242826	0.101628	1
EXONUCLEASE_ACTIVITY	18	0.559942	1.54316	0.0313901	0.1011	1
NUCLEAR_ENVELOPE	67	0.409835	1.54146	0.0119332	0.101251	1
CHROMOSOME_ORGANIZATION_AND_BIOGENESIS	105	0.383189	1.54083	0.00519481	0.100867	1
VITAMIN_METABOLIC_PROCESS	17	0.554261	1.53869	0.04	0.101414	1
ENDONUCLEASE_ACTIVITY	23	0.52533	1.53816	0.0299539	0.100803	1
MRNA_METABOLIC_PROCESS	62	0.410604	1.53795	0.0126582	0.0999771	1
TRANSCRIPTION_FACTOR_COMPLEX	76	0.395328	1.53685	0.0090703	0.0998528	1
OXIDOREDUCTASE_ACTIVITY_ACTING_ON_THE_ALDEHYDE_OR_OXO_GROUP_OF_DONORSNAD_OR_NADP_AS_ACCEPTOR	16	0.571131	1.53683	0.0406852	0.0989367	1
LIPID_TRANSPORT	28	0.495841	1.52622	0.0155211	0.105825	1
MITOCHONDRIAL_RIBOSOME	22	0.517578	1.52622	0.0271493	0.104871	1
TRANSCRIPTION_INITIATION_FROM_RNA_POLYMERASE_II_PROMOTER	18	0.546817	1.51629	0.0386266	0.111649	1
COFACTOR_METABOLIC_PROCESS	49	0.428466	1.51089	0.028103	0.114773	1
MITOCHONDRIAL_MEMBRANE_PART	51	0.427522	1.50745	0.0186667	0.116736	1
COENZYME_METABOLIC_PROCESS	35	0.470078	1.50562	0.0330189	0.117471	1
ORGANELLE_LOCALIZATION	23	0.509077	1.50373	0.0391705	0.118032	1
PROTEIN_FOLDING	55	0.4122	1.50169	0.0140845	0.1184	1
ORGANELLAR_RIBOSOME	22	0.517578	1.49301	0.0444444	0.124575	1
LIGASE_ACTIVITY	89	0.370297	1.49089	0.015873	0.125448	1
NUCLEOPLASM	238	0.3256	1.48031	0	0.132538	1
METALLOPEPTIDASE_ACTIVITY	44	0.434356	1.475	0.0350467	0.136227	1
PROTEIN_DIMERIZATION_ACTIVITY	171	0.337759	1.46948	0.00546448	0.140066	1
LIGASE_ACTIVITY_FORMING_CARBON_NITROGEN_BONDS	62	0.389223	1.4634	0.0251716	0.141158	1
VIRAL_REPRODUCTIVE_PROCESS	35	0.448531	1.46087	0.0475059	0.14165	1
DAMAGED_DNA_BINDING	19	0.517621	1.45962	0.0473118	0.141515	1
STEROID_METABOLIC_PROCESS	65	0.390051	1.44902	0.0369458	0.150704	1
MITOCHONDRIAL_MEMBRANE	82	0.372109	1.44209	0.0153846	0.157125	1
CYTOSKELETON	336	0.299439	1.42551	0	0.17147	1
MITOCHONDRIAL_ENVELOPE	92	0.354686	1.42546	0.0130208	0.17025	1
PROTEASE_INHIBITOR_ACTIVITY	41	0.418204	1.42461	0.0498866	0.16998	1
RESPONSE_TO_STRESS	467	0.291767	1.41976	0	0.174093	1
PROTEIN_COMPLEX_ASSEMBLY	158	0.327803	1.41661	0.00558659	0.1767	1
RESPONSE_TO_RADIATION	57	0.386163	1.41085	0.0394089	0.179566	1
I_KAPPAB_KINASE_NF_KAPPAB_CASCADE	104	0.344279	1.39821	0.0230179	0.187847	1
MACROMOLECULAR_COMPLEX_ASSEMBLY	236	0.310065	1.397	0.00606061	0.187977	1
NUCLEAR_TRANSPORT	77	0.355561	1.38423	0.0454545	0.2006	1
ORGANELLE_ORGANIZATION_AND_BIOGENESIS	424	0.280785	1.35814	0	0.215931	1
MITOCHONDRION	311	0.288659	1.35809	0.00958466	0.21467	1
RESPONSE_TO_ABIOTIC_STIMULUS	86	0.342928	1.35487	0.0380711	0.21749	1
PROTEIN_C_TERMINUS_BINDING	71	0.354906	1.35391	0.0411899	0.217363	1
CELLULAR_COMPONENT_ASSEMBLY	253	0.294848	1.3504	0.00315457	0.22057	1
INFLAMMATORY_RESPONSE	115	0.323367	1.33494	0.0463918	0.222764	1
OXIDOREDUCTASE_ACTIVITY	269	0.285606	1.32103	0.00914634	0.23786	1
