# Supplementary material for: Analysis of long non-coding RNA expression profiles in pancreatic ductal adenocarcinoma
Source: Sci Rep. 2016 Sep 15;6:33535. doi: 10.1038/srep33535 (PMC5024322; doi:10.1038/srep33535)
Supplement: Supplementary Table S3 [file srep33535-s3.xls]

## Sheet: AFAP1-AS1
Supplementary Table S3A: AFAP1-AS1 transcriptional regulatory motifs prediction by RegRNA 2.0
Motif Type	Motif Name	Position	Length	Sequence
Transcriptional regulatory motif	AP-4	781 ~ 798	18	agctccagctccaggctg
Transcriptional regulatory motif	AP-4	1983 ~ 2000	18	agcgccagctcccgccag
Transcriptional regulatory motif	ATF	1115 ~ 1128	14	ttctgacgaaggcc
Transcriptional regulatory motif	Elk-1	2327 ~ 2340	14	gaagccggaacagg
Transcriptional regulatory motif	Elk-1	6593 ~ 6606	14	gaagccggaatgca
Transcriptional regulatory motif	NF-E2	6388 ~ 6398	11	tgctgagtcga
Transcriptional regulatory motif	N-Myc	6228 ~ 6239	12	agccacgtgtct
Transcriptional regulatory motif	Ik-1	1804 ~ 1816	13	ccatgggaaggcc
Transcriptional regulatory motif	Ik-2	5608 ~ 5619	12	ctctgggaaatc
Transcriptional regulatory motif	CDP	3166 ~ 3177	12	ccaatattcttt
Transcriptional regulatory motif	Tax/CREB	6493 ~ 6507	15	gaaggatgacggtgc
Transcriptional regulatory motif	c-Myc:Max	5401 ~ 5414	14	tcggcacgtgtcgg
Transcriptional regulatory motif	c-Myc:Max	6227 ~ 6240	14	gagccacgtgtcta
Transcriptional regulatory motif	Max	5401 ~ 5414	14	tcggcacgtgtcgg
Transcriptional regulatory motif	Max	6227 ~ 6240	14	gagccacgtgtcta
Transcriptional regulatory motif	USF	6227 ~ 6240	14	gagccacgtgtcta
Transcriptional regulatory motif	USF	5401 ~ 5414	14	tcggcacgtgtcgg
Transcriptional regulatory motif	USF	6227 ~ 6240	14	gagccacgtgtcta
Transcriptional regulatory motif	GATA-1	3028 ~ 3040	13	agcagataatggg
Transcriptional regulatory motif	GATA-1	5116 ~ 5128	13	gccagataaggtc
Transcriptional regulatory motif	GATA-1	6246 ~ 6258	13	gacagataaagat
Transcriptional regulatory motif	HNF4	1728 ~ 1746	19	tgaggcacaaagtccagca
Transcriptional regulatory motif	Pax-5	1941 ~ 1968	28	gccatgcgtaggtaagcggtgccacccc
Transcriptional regulatory motif	Brn-2	6765 ~ 6780	16	aacattaaaaataaac
Transcriptional regulatory motif	AP-1	226 ~ 236	11	gatgactcaca
Transcriptional regulatory motif	AP-1	226 ~ 236	11	gatgactcaca
Transcriptional regulatory motif	CREB	1116 ~ 1127	12	tctgacgaaggc
Transcriptional regulatory motif	CREB	114 ~ 125	12	agtgacggcatc
Transcriptional regulatory motif	c-Myb	363 ~ 372	10	ctgaactggc
Transcriptional regulatory motif	c-Myb	5177 ~ 5186	10	cccaactggc
Transcriptional regulatory motif	c-Myb	6365 ~ 6374	10	cacaactgcc
Transcriptional regulatory motif	MyoD	4429 ~ 4438	10	agcacctgtc
Transcriptional regulatory motif	GR	245 ~ 263	19	ggaccccactttgttctgt
Transcriptional regulatory motif	GR	405 ~ 423	19	aggactggatctgttctaa
Transcriptional regulatory motif	GR	1143 ~ 1161	19	ctgggcctcaatgttctca
Transcriptional regulatory motif	GATA-X	5119 ~ 5129	11	agataaggtca
Transcriptional regulatory motif	USF	6230 ~ 6237	8	ccacgtgt
Transcriptional regulatory motif	STAT	884 ~ 892	9	ttcccagaa
Transcriptional regulatory motif	p53	5625 ~ 5634	10	ggacatgccc
Transcriptional regulatory motif	TCF11:MafG	4168 ~ 4189	22	gctccatgactctgcaagcaac
Transcriptional regulatory motif	TCF11	1257 ~ 1269	13	gtcatcttatttg
Transcriptional regulatory motif	Freac-2	3070 ~ 3085	16	actcagtaaacaaaca
Transcriptional regulatory motif	Freac-3	3070 ~ 3085	16	actcagtaaacaaaca
Transcriptional regulatory motif	Freac-3	5076 ~ 5091	16	tgaaagtaaatacacc
Transcriptional regulatory motif	Freac-4	3070 ~ 3085	16	actcagtaaacaaaca
Transcriptional regulatory motif	Freac-7	6747 ~ 6762	16	ttgaaataaacatata
Transcriptional regulatory motif	Freac-7	6770 ~ 6785	16	taaaaataaacacaaa
Transcriptional regulatory motif	c-Ets-1	5129 ~ 5143	15	aaaggaagttagtac
Transcriptional regulatory motif	c-Ets	5099 ~ 5112	14	ttcaggaaataaga
Transcriptional regulatory motif	GATA-1	5117 ~ 5126	10	ccagataagg
Transcriptional regulatory motif	Pax-4	1957 ~ 1968	12	cggtgccacccc
Transcriptional regulatory motif	Pax-4	4151 ~ 4162	12	acactccaccct
Transcriptional regulatory motif	Pax-4	4203 ~ 4214	12	cagcttcaccct
Transcriptional regulatory motif	Pax-4	6332 ~ 6343	12	cagggccacccg
Transcriptional regulatory motif	HNF4alpha1	1730 ~ 1744	15	aggcacaaagtccag
Transcriptional regulatory motif	FOXJ2	6746 ~ 6763	18	gttgaaataaacatataa
Transcriptional regulatory motif	FOXJ2	6769 ~ 6786	18	ttaaaaataaacacaaag
Transcriptional regulatory motif	FAC1	5056 ~ 5069	14	agaaacaacactaa
Transcriptional regulatory motif	AP-2gamma	1271 ~ 1279	9	gcccgaggc
Transcriptional regulatory motif	FOXO1	3074 ~ 3083	10	agtaaacaaa
Transcriptional regulatory motif	Arnt	5398 ~ 5417	20	atgtcggcacgtgtcggtat
Transcriptional regulatory motif	Arnt	6224 ~ 6243	20	cgggagccacgtgtctacgt
Transcriptional regulatory motif	c-Myc:Max	6224 ~ 6243	20	cgggagccacgtgtctacgt
Transcriptional regulatory motif	C/EBPgamma	3735 ~ 3747	13	cttatttcataaa
Transcriptional regulatory motif	C/EBPgamma	3952 ~ 3964	13	ccgatttcaaagc
Transcriptional regulatory motif	C/EBPgamma	4695 ~ 4707	13	cttatttctaaac
Transcriptional regulatory motif	FOXM1	5635 ~ 5643	9	agatggact
Transcriptional regulatory motif	LBP-1	834 ~ 840	7	cagctgc
Transcriptional regulatory motif	LXRalpha:RXRalpha	1605 ~ 1619	15	cgtagggtcagcctc
Transcriptional regulatory motif	LXRalpha:RXRalpha	1647 ~ 1661	15	tatagggtcagcccg
Transcriptional regulatory motif	LXRalpha:RXRalpha	5120 ~ 5134	15	gataaggtcaaagga
Transcriptional regulatory motif	MAF	5127 ~ 5142	16	tcaaaggaagttagta
Transcriptional regulatory motif	PEA3	1632 ~ 1638	7	acatcct
Transcriptional regulatory motif	SMAD3	4045 ~ 4053	9	tgtctgact
Transcriptional regulatory motif	TEF-1	4826 ~ 4831	6	ggaatg
Transcriptional regulatory motif	TEF-1	6599 ~ 6604	6	ggaatg
Transcriptional regulatory motif	TFII-I	5162 ~ 5170	9	ggagggagg
Transcriptional regulatory motif	USF2	5405 ~ 5410	6	cacgtg
Transcriptional regulatory motif	USF2	6231 ~ 6236	6	cacgtg
Transcriptional regulatory motif	POU1F1	3748 ~ 3757	10	atgaataaat
Transcriptional regulatory motif	IRF-1	1340 ~ 1346	7	ttcactt
Transcriptional regulatory motif	IRF-1	2611 ~ 2617	7	ttcactt
Transcriptional regulatory motif	IRF-1	3226 ~ 3232	7	ttcactt
Transcriptional regulatory motif	SREBP-1	1963 ~ 1969	7	cacccca
Transcriptional regulatory motif	SREBP-1	4036 ~ 4042	7	cacccca
Transcriptional regulatory motif	C/EBP	2528 ~ 2539	12	cctttgggcaaa
Transcriptional regulatory motif	C/EBP	4658 ~ 4669	12	atatttggcaaa
Transcriptional regulatory motif	GATA	5119 ~ 5125	7	agataag
Transcriptional regulatory motif	HNF3	3075 ~ 3087	13	gtaaacaaacaca
Transcriptional regulatory motif	HNF3	3703 ~ 3715	13	tagaacaaacaca
Transcriptional regulatory motif	AP-2	1455 ~ 1470	16	gccggcaggcgaggtt
Transcriptional regulatory motif	E2A	2426 ~ 2439	14	gcacctgcctcggg
Transcriptional regulatory motif	LEF1	1478 ~ 1483	6	tcaaag
Transcriptional regulatory motif	LEF1	3958 ~ 3963	6	tcaaag
Transcriptional regulatory motif	LEF1	5052 ~ 5057	6	tcaaag
Transcriptional regulatory motif	LEF1	5127 ~ 5132	6	tcaaag
Transcriptional regulatory motif	MYB	5179 ~ 5187	9	caactggct
Transcriptional regulatory motif	MYB	6367 ~ 6375	9	caactgcct
Transcriptional regulatory motif	CREB	4857 ~ 4870	14	ttagacgtcaccac
Transcriptional regulatory motif	AP-1	228 ~ 239	12	tgactcacatgg
Transcriptional regulatory motif	AP-1	227 ~ 235	9	atgactcac
Transcriptional regulatory motif	CP2/LBP-1c/LSF	6538 ~ 6552	15	gctggcactcacggg
Transcriptional regulatory motif	AR	1139 ~ 1165	27	ggctctgggcctcaatgttctcatttt
Transcriptional regulatory motif	GR	241 ~ 267	27	aagaggaccccactttgttctgtttga
Transcriptional regulatory motif	GR	401 ~ 427	27	cacgaggactggatctgttctaaacag
Transcriptional regulatory motif	GR	1139 ~ 1165	27	ggctctgggcctcaatgttctcatttt
Transcriptional regulatory motif	AR	1139 ~ 1165	27	ggctctgggcctcaatgttctcatttt
Transcriptional regulatory motif	E2A	1676 ~ 1683	8	cacctgcc
Transcriptional regulatory motif	E2A	2427 ~ 2434	8	cacctgcc
Transcriptional regulatory motif	E2A	4431 ~ 4438	8	cacctgtc
Transcriptional regulatory motif	AhR,_Arnt,	4262 ~ 4270	9	tgcgtgcgt
Transcriptional regulatory motif	Pax-6	3584 ~ 3597	14	atgacctggaacag
Transcriptional regulatory motif	CREB,_ATF	115 ~ 123	9	gtgacggca
Transcriptional regulatory motif	Churchill	6722 ~ 6727	6	cggggg
Transcriptional regulatory motif	TAL1	832 ~ 841	10	tccagctgct
Transcriptional regulatory motif	TAL1	2236 ~ 2245	10	tccagctgat
Transcriptional regulatory motif	Helios_A	3773 ~ 3783	11	tgtagggaaaa
Transcriptional regulatory motif	IPF1	1555 ~ 1569	15	tgtctcattaaactc
Transcriptional regulatory motif	SOX	251 ~ 263	13	cactttgttctgt
Transcriptional regulatory motif	SOX	2703 ~ 2715	13	ctctttggtctgt
Transcriptional regulatory motif	SOX	3893 ~ 3905	13	ctctttgttaaga
Transcriptional regulatory motif	Pbx-1	5568 ~ 5579	12	acatcaaactca
Transcriptional regulatory motif	TBX5	5014 ~ 5025	12	ccaggtgtgagc
Transcriptional regulatory motif	TBX5	5014 ~ 5023	10	ccaggtgtga
Transcriptional regulatory motif	HNF4	1731 ~ 1744	14	ggcacaaagtccag
Transcriptional regulatory motif	Ebox	6230 ~ 6239	10	ccacgtgtct
Transcriptional regulatory motif	GLI1	1832 ~ 1841	10	gaccacccag
Transcriptional regulatory motif	Nkx2-5	5682 ~ 5691	10	tgccacttgc
Transcriptional regulatory motif	AP-2alphaA	859 ~ 873	15	atcgcctgcggcttc
Transcriptional regulatory motif	c-Maf	1104 ~ 1122	19	ggagatgctgattctgacg
Transcriptional regulatory motif	c-Maf	6253 ~ 6271	19	aaagatgctgagtttagag
Transcriptional regulatory motif	c-Maf	6383 ~ 6401	19	taaaatgctgagtcgatcc
Transcriptional regulatory motif	LRF	1857 ~ 1865	9	gaagccccc
Transcriptional regulatory motif	HOXA7	5921 ~ 5927	7	ccaatct
Transcriptional regulatory motif	RBP-Jkappa	6080 ~ 6090	11	gctgtgggaag
Transcriptional regulatory motif	FOXO3A	3074 ~ 3085	12	agtaaacaaaca
Transcriptional regulatory motif	c-Myc	6228 ~ 6239	12	agccacgtgtct
Transcriptional regulatory motif	c-Myc	6228 ~ 6239	12	agccacgtgtct
Transcriptional regulatory motif	Kid3	8 ~ 12	5	ccacg
Transcriptional regulatory motif	Kid3	639 ~ 643	5	ccacg
Transcriptional regulatory motif	Kid3	1203 ~ 1207	5	ccacc
Transcriptional regulatory motif	Kid3	1763 ~ 1767	5	ccacc
Transcriptional regulatory motif	Kid3	1834 ~ 1838	5	ccacc
Transcriptional regulatory motif	Kid3	1962 ~ 1966	5	ccacc
Transcriptional regulatory motif	Kid3	4156 ~ 4160	5	ccacc
Transcriptional regulatory motif	Kid3	5454 ~ 5458	5	ccacc
Transcriptional regulatory motif	Kid3	5597 ~ 5601	5	ccacc
Transcriptional regulatory motif	Kid3	6221 ~ 6225	5	ccacg
Transcriptional regulatory motif	Kid3	6230 ~ 6234	5	ccacg
Transcriptional regulatory motif	Kid3	6337 ~ 6341	5	ccacc
Transcriptional regulatory motif	Kid3	6508 ~ 6512	5	ccacc
Transcriptional regulatory motif	Kid3	6578 ~ 6582	5	ccacc
Transcriptional regulatory motif	Kid3	6719 ~ 6723	5	ccacg
Transcriptional regulatory motif	Elk-1	6093 ~ 6103	11	aaccggatggg
Transcriptional regulatory motif	SREBP2	1959 ~ 1970	12	gtgccaccccag
Transcriptional regulatory motif	Nkx3-2	4378 ~ 4383	6	taagtg
Transcriptional regulatory motif	BCL6	5008 ~ 5021	14	agctttccaggtgt
Transcriptional regulatory motif	BCL6	6663 ~ 6676	14	cgctttctttggct
Transcriptional regulatory motif	AR	1145 ~ 1159	15	gggcctcaatgttct
Transcriptional regulatory motif	c-Ets-2	870 ~ 876	7	cttcctg
Transcriptional regulatory motif	c-Ets-2	4023 ~ 4029	7	cttcctg
Transcriptional regulatory motif	c-Ets-2	5619 ~ 5625	7	cttcctg
Transcriptional regulatory motif	MAFB	795 ~ 800	6	gctgac
Transcriptional regulatory motif	MAFB	6527 ~ 6532	6	gctgac
Transcriptional regulatory motif	MAFB	6674 ~ 6679	6	gctgac
Transcriptional regulatory motif	GTF2IRD1-isoform2	3679 ~ 3687	9	aggattaaa
Transcriptional regulatory motif	ZNF333	3033 ~ 3037	5	ataat
Transcriptional regulatory motif	ZNF333	3253 ~ 3257	5	ataat
Transcriptional regulatory motif	ZNF333	3290 ~ 3294	5	ataat
Transcriptional regulatory motif	ZNF333	3321 ~ 3325	5	ataat
Transcriptional regulatory motif	ZNF333	4101 ~ 4105	5	ataat
Transcriptional regulatory motif	ZNF333	4793 ~ 4797	5	ataat
Transcriptional regulatory motif	ZNF333	5791 ~ 5795	5	ataat
Transcriptional regulatory motif	ZNF333	6057 ~ 6061	5	ataat
Transcriptional regulatory motif	BEN	184 ~ 191	8	cagcggtc
Transcriptional regulatory motif	BEN	481 ~ 488	8	cagcgaga
Transcriptional regulatory motif	BEN	4372 ~ 4379	8	cagcgata
Transcriptional regulatory motif	BEN	481 ~ 488	8	cagcgaga
Transcriptional regulatory motif	BEN	4372 ~ 4379	8	cagcgata
Transcriptional regulatory motif	HSF2	3281 ~ 3293	13	gaacattctataa
Transcriptional regulatory motif	REST	4426 ~ 4447	22	tctagcacctgtcctaaatgct
Transcriptional regulatory motif	HNF3A	3073 ~ 3082	10	cagtaaacaa
Transcriptional regulatory motif	ELF1	2901 ~ 2906	6	aggaag
Transcriptional regulatory motif	ELF1	3552 ~ 3557	6	aggaag
Transcriptional regulatory motif	ELF1	5131 ~ 5136	6	aggaag
Transcriptional regulatory motif	ELF1	6491 ~ 6496	6	aggaag
Transcriptional regulatory motif	IPF1	1560 ~ 1565	6	cattaa
Transcriptional regulatory motif	IPF1	5143 ~ 5148	6	cattaa
Transcriptional regulatory motif	IPF1	6767 ~ 6772	6	cattaa
Transcriptional regulatory motif	NFAT1	3296 ~ 3301	6	ggaaaa
Transcriptional regulatory motif	NFAT1	3778 ~ 3783	6	ggaaaa
Transcriptional regulatory motif	Neuro_D	834 ~ 839	6	cagctg
Transcriptional regulatory motif	Neuro_D	2238 ~ 2243	6	cagctg
Transcriptional regulatory motif	Neuro_D	5436 ~ 5441	6	cagctg
Transcriptional regulatory motif	Neuro_D	5986 ~ 5991	6	cagctg
Transcriptional regulatory motif	Neuro_D	6525 ~ 6530	6	cagctg
Transcriptional regulatory motif	HOXA13	2498 ~ 2503	6	ataaaa
Transcriptional regulatory motif	HOXA13	3743 ~ 3748	6	ataaaa
Transcriptional regulatory motif	HOXA13	4114 ~ 4119	6	ataaaa
Transcriptional regulatory motif	HOXA13	4512 ~ 4517	6	ataaaa
Transcriptional regulatory motif	HOXA13	4876 ~ 4881	6	ataaaa
Transcriptional regulatory motif	HOXA13	4901 ~ 4906	6	ataaaa
Transcriptional regulatory motif	TEF	6144 ~ 6155	12	accattcctcag
Transcriptional regulatory motif	ZABC1	6205 ~ 6212	8	attccaac
Transcriptional regulatory motif	CART1	3249 ~ 3265	17	gcttataattaatctgc
Transcriptional regulatory motif	Cdx-1	4768 ~ 4783	16	ccatgtaataaatccc
Transcriptional regulatory motif	Cdx-1	4869 ~ 4884	16	acagttaataaaaact
Transcriptional regulatory motif	Cdx-1	4923 ~ 4938	16	ctaggaaataaagtca
Transcriptional regulatory motif	dlx5	2788 ~ 2803	16	gcagcaattaaaaatt
Transcriptional regulatory motif	dlx5	3250 ~ 3265	16	cttataattaatctgc
Transcriptional regulatory motif	Ncx	2788 ~ 2804	17	gcagcaattaaaaatta
Transcriptional regulatory motif	HNF-1beta	4645 ~ 4661	17	taaggttaacaacatat
Transcriptional regulatory motif	Crx	3674 ~ 3689	16	ttacgaggattaaata
Transcriptional regulatory motif	PITX2	3675 ~ 3691	17	tacgaggattaaatatt
Transcriptional regulatory motif	HOXB8	2787 ~ 2802	16	agcagcaattaaaaat
Transcriptional regulatory motif	POU6F1	5787 ~ 5803	17	caacataatgaggacta
Transcriptional regulatory motif	POU6F1	5787 ~ 5803	17	caacataatgaggacta
Transcriptional regulatory motif	Pitx1	3674 ~ 3690	17	ttacgaggattaaatat
Transcriptional regulatory motif	TCF-3	252 ~ 264	13	actttgttctgtt
Transcriptional regulatory motif	DRI1	2793 ~ 2798	6	aattaa
Transcriptional regulatory motif	DRI1	3255 ~ 3260	6	aattaa
Transcriptional regulatory motif	GABP-alpha	1908 ~ 1913	6	cttccg
Transcriptional regulatory motif	GABP-alpha	3964 ~ 3969	6	cttccg
Transcriptional regulatory motif	hbp1	4484 ~ 4492	9	ttcaatgaa
Transcriptional regulatory motif	GLI1	1832 ~ 1842	11	gaccacccagg
Transcriptional regulatory motif	Gli2	1832 ~ 1842	11	gaccacccagg
Transcriptional regulatory motif	gli3	1832 ~ 1842	11	gaccacccagg
Transcriptional regulatory motif	MAFA	1023 ~ 1029	7	tcagcag
Transcriptional regulatory motif	MAFA	2690 ~ 2696	7	tcagcag
Transcriptional regulatory motif	CRX	3257 ~ 3262	6	ttaatc
Transcriptional regulatory motif	CRX	4545 ~ 4550	6	ctaatc
Transcriptional regulatory motif	CRX	4786 ~ 4791	6	ctaatc
Transcriptional regulatory motif	MATH1	5435 ~ 5444	10	acagctggtg
Transcriptional regulatory motif	NF-AT2	460 ~ 466	7	tttccac
Transcriptional regulatory motif	NF-AT2	4749 ~ 4755	7	tttccac
Transcriptional regulatory motif	PUR1	2657 ~ 2665	9	gggccagcc
Transcriptional regulatory motif	PUR1	5267 ~ 5275	9	ggggcagac
Transcriptional regulatory motif	RORBETA	1370 ~ 1376	7	tgaccta
Transcriptional regulatory motif	ING4	6578 ~ 6583	6	ccacca
Transcriptional regulatory motif	AML2	4556 ~ 4563	8	aaccacat
Transcriptional regulatory motif	AML2	5381 ~ 5388	8	aaccacag
Transcriptional regulatory motif	AML2	5564 ~ 5571	8	aaccacat
Transcriptional regulatory motif	AML2	6287 ~ 6294	8	aaccacag
Transcriptional regulatory motif	SIRT6	5119 ~ 5126	8	agataagg
Transcriptional regulatory motif	NMYC	1852 ~ 1857	6	catctg
Transcriptional regulatory motif	NMYC	2726 ~ 2731	6	catctg
Transcriptional regulatory motif	NMYC	3401 ~ 3406	6	catctg
Transcriptional regulatory motif	NMYC	5039 ~ 5044	6	catctg
Transcriptional regulatory motif	NMYC	5581 ~ 5586	6	catctg
Transcriptional regulatory motif	AML2	5566 ~ 5573	8	ccacatca
Transcriptional regulatory motif	CREM	4859 ~ 4869	11	agacgtcacca
Transcriptional regulatory motif	c-Myb	5177 ~ 5187	11	cccaactggct
Transcriptional regulatory motif	c-Myb	6365 ~ 6375	11	cacaactgcct
Transcriptional regulatory motif	GKLF	97 ~ 103	7	cctccct
Transcriptional regulatory motif	GKLF	809 ~ 815	7	cctcctt
Transcriptional regulatory motif	GKLF	4160 ~ 4166	7	cctccct
Transcriptional regulatory motif	GR	251 ~ 263	13	cactttgttctgt
Transcriptional regulatory motif	GR	1149 ~ 1161	13	ctcaatgttctca
Transcriptional regulatory motif	ERR1	3582 ~ 3596	15	gcatgacctggaaca
Transcriptional regulatory motif	AML2	2591 ~ 2601	11	ccacacccttc
Transcriptional regulatory motif	AHR	640 ~ 645	6	cacgca
Transcriptional regulatory motif	AP-2_gamma	2092 ~ 2098	7	tagcctg
Transcriptional regulatory motif	AP-2_gamma	2812 ~ 2818	7	tagcctg
Transcriptional regulatory motif	AP-4	5985 ~ 5997	13	ccagctgtgagcc
Transcriptional regulatory motif	ATF-4	4860 ~ 4868	9	gacgtcacc
Transcriptional regulatory motif	C/EBPalpha	426 ~ 438	13	agattgtgcaaag
Transcriptional regulatory motif	C/EBPgamma	3207 ~ 3218	12	tattaggaaatt
Transcriptional regulatory motif	C-ets-1	5131 ~ 5137	7	aggaagt
Transcriptional regulatory motif	ER-beta	6522 ~ 6536	15	ctccagctgacccca
Transcriptional regulatory motif	IRF-4	5077 ~ 5083	7	gaaagta
Transcriptional regulatory motif	NF-AT4	3296 ~ 3301	6	ggaaaa
Transcriptional regulatory motif	NF-AT4	3778 ~ 3783	6	ggaaaa
Transcriptional regulatory motif	Smad4	5693 ~ 5699	7	tgtctgc
Transcriptional regulatory motif	AR	1146 ~ 1160	15	ggcctcaatgttctc
Transcriptional regulatory motif	GATA-1	5114 ~ 5128	15	ttgccagataaggtc
Transcriptional regulatory motif	GATA-5	3379 ~ 3384	6	tatctg
Transcriptional regulatory motif	GATA-5	3532 ~ 3537	6	tatctg
Transcriptional regulatory motif	GATA-5	4300 ~ 4305	6	tatctg
Transcriptional regulatory motif	GATA-5	5194 ~ 5199	6	tatctg
Transcriptional regulatory motif	Gfi1	5975 ~ 5984	10	ctgtgattta
Transcriptional regulatory motif	HES1	2008 ~ 2017	10	tgcacgcgcc
Transcriptional regulatory motif	HIF-1alpha	5404 ~ 5409	6	gcacgt
Transcriptional regulatory motif	HNF-3beta	73 ~ 81	9	gtgtttact
Transcriptional regulatory motif	HNF-4alpha	1732 ~ 1746	15	gcacaaagtccagca
Transcriptional regulatory motif	HTF4	1676 ~ 1682	7	cacctgc
Transcriptional regulatory motif	HTF4	1764 ~ 1770	7	cacctgc
Transcriptional regulatory motif	HTF4	2427 ~ 2433	7	cacctgc
Transcriptional regulatory motif	LEF-1	5127 ~ 5133	7	tcaaagg
Transcriptional regulatory motif	MEF-2C	3688 ~ 3694	7	tatttat
Transcriptional regulatory motif	MEF-2C	4836 ~ 4842	7	tattttt
Transcriptional regulatory motif	PARP	753 ~ 758	6	tttctt
Transcriptional regulatory motif	PARP	1325 ~ 1330	6	tttctt
Transcriptional regulatory motif	PARP	2638 ~ 2643	6	tttctt
Transcriptional regulatory motif	PARP	6666 ~ 6671	6	tttctt
Transcriptional regulatory motif	SPI1	2901 ~ 2906	6	aggaag
Transcriptional regulatory motif	SPI1	3552 ~ 3557	6	aggaag
Transcriptional regulatory motif	SPI1	5131 ~ 5136	6	aggaag
Transcriptional regulatory motif	SPI1	6491 ~ 6496	6	aggaag
Transcriptional regulatory motif	TTF-1	5737 ~ 5750	14	agccccttgagtga
Transcriptional regulatory motif	c-ets-2	6094 ~ 6103	10	accggatggg
Transcriptional regulatory motif	ER81	2330 ~ 2339	10	gccggaacag
Transcriptional regulatory motif	ETV7	2330 ~ 2339	10	gccggaacag
Transcriptional regulatory motif	ETV7	6596 ~ 6605	10	gccggaatgc
Transcriptional regulatory motif	Fli-1	6094 ~ 6103	10	accggatggg
Transcriptional regulatory motif	Cdx-1	1349 ~ 1354	6	tttatt
Transcriptional regulatory motif	Cdx-1	3020 ~ 3025	6	tttatt
Transcriptional regulatory motif	CDX-2	3690 ~ 3695	6	tttata
Transcriptional regulatory motif	Egr-2	2590 ~ 2597	8	cccacacc
Transcriptional regulatory motif	LHX3	1561 ~ 1566	6	attaaa
Transcriptional regulatory motif	LHX3	2794 ~ 2799	6	attaaa
Transcriptional regulatory motif	LHX3	3682 ~ 3687	6	attaaa
Transcriptional regulatory motif	LHX3	5144 ~ 5149	6	attaaa
Transcriptional regulatory motif	LHX3	6768 ~ 6773	6	attaaa
Transcriptional regulatory motif	myogenin	834 ~ 839	6	cagctg
Transcriptional regulatory motif	myogenin	2238 ~ 2243	6	cagctg
Transcriptional regulatory motif	myogenin	5436 ~ 5441	6	cagctg
Transcriptional regulatory motif	myogenin	5986 ~ 5991	6	cagctg
Transcriptional regulatory motif	myogenin	6525 ~ 6530	6	cagctg
Transcriptional regulatory motif	NF-E2	4172 ~ 4187	16	catgactctgcaagca
Transcriptional regulatory motif	Nkx-2.5	3569 ~ 3579	11	tacacttgtag
Transcriptional regulatory motif	Nkx-2.5	6586 ~ 6596	11	tgcacttgaag
Transcriptional regulatory motif	NKX2B	2613 ~ 2619	7	cacttca
Transcriptional regulatory motif	NKX2B	5817 ~ 5823	7	cacttaa
Transcriptional regulatory motif	NKX2B	6588 ~ 6594	7	cacttga
Transcriptional regulatory motif	NR1B2	2204 ~ 2210	7	ctgaccc
Transcriptional regulatory motif	NR1B2	3833 ~ 3839	7	ctgaccc
Transcriptional regulatory motif	NR1B2	6528 ~ 6534	7	ctgaccc
Transcriptional regulatory motif	NR1B2	6703 ~ 6709	7	gtgaccc
Transcriptional regulatory motif	OC-2	2617 ~ 2622	6	tcaata
Transcriptional regulatory motif	OC-2	3867 ~ 3872	6	tcaata
Transcriptional regulatory motif	SOX10	1733 ~ 1739	7	cacaaag
Transcriptional regulatory motif	SOX10	3084 ~ 3090	7	cacaaag
Transcriptional regulatory motif	SOX10	5003 ~ 5009	7	aacaaag
Transcriptional regulatory motif	SOX10	6071 ~ 6077	7	tacaaag
Transcriptional regulatory motif	SOX10	6780 ~ 6786	7	cacaaag
Transcriptional regulatory motif	HNF4A	1731 ~ 1743	13	ggcacaaagtcca
Transcriptional regulatory motif	NFE2L2	4173 ~ 4183	11	atgactctgca
Transcriptional regulatory motif	FEV	5101 ~ 5108	8	caggaaat
Transcriptional regulatory motif	HOXA5	3874 ~ 3881	8	cagtaatt
Transcriptional regulatory motif	SPI1	5131 ~ 5137	7	aggaagt
Transcriptional regulatory motif	AP1	228 ~ 234	7	tgactca
Transcriptional regulatory motif	ESR2	1649 ~ 1666	18	tagggtcagcccgacctg
Transcriptional regulatory motif	SOX10	253 ~ 258	6	ctttgt
Transcriptional regulatory motif	SOX10	3895 ~ 3900	6	ctttgt
Transcriptional regulatory motif	GATA6	5119 ~ 5125	7	agataag

## Sheet: UCA1
Supplementary Table S3B: UCA1 transcriptional regulatory motifs prediction by RegRNA 2.0
Motif Type	Motif Name	Position	Length	Sequence
Transcriptional regulatory motif	Ik-3	1295 ~ 1307	13	aacagggaatact
Transcriptional regulatory motif	Pbx-1b	1896 ~ 1910	15	ctgatcaatcaaccc
Transcriptional regulatory motif	GATA-1	71 ~ 83	13	aacagataaccac
Transcriptional regulatory motif	c-Myb	607 ~ 616	10	accaactgcc
Transcriptional regulatory motif	c-Myb	1466 ~ 1475	10	gctaactggc
Transcriptional regulatory motif	NF-Y	2128 ~ 2141	14	cctgattgggtgtc
Transcriptional regulatory motif	TATA	887 ~ 901	15	ctataaaaaggatta
Transcriptional regulatory motif	AML1a	2247 ~ 2252	6	tgtggt
Transcriptional regulatory motif	Freac-4	2224 ~ 2239	16	cttttgtaaacagagg
Transcriptional regulatory motif	GATA-1	72 ~ 81	10	acagataacc
Transcriptional regulatory motif	GATA-1	2199 ~ 2208	10	taagataaaa
Transcriptional regulatory motif	GATA-2	2199 ~ 2208	10	taagataaaa
Transcriptional regulatory motif	Zic1	224 ~ 232	9	taggtggtc
Transcriptional regulatory motif	FAC1	1094 ~ 1107	14	caggacaacacaaa
Transcriptional regulatory motif	LXRalpha:RXRalpha	953 ~ 967	15	ctctgggtcaaaagt
Transcriptional regulatory motif	Pax-8	2149 ~ 2163	15	cggacacgcgtgaca
Transcriptional regulatory motif	Osf2	1786 ~ 1793	8	accacaaa
Transcriptional regulatory motif	SMAD4	673 ~ 687	15	atcagacagccagct
Transcriptional regulatory motif	AML1	2247 ~ 2252	6	tgtggt
Transcriptional regulatory motif	AML	2242 ~ 2256	15	tttcatgtggttttc
Transcriptional regulatory motif	C/EBP	1070 ~ 1081	12	atatttggcaac
Transcriptional regulatory motif	MYB	1056 ~ 1066	11	ggggccagttc
Transcriptional regulatory motif	MYB	1802 ~ 1812	11	acagccagttc
Transcriptional regulatory motif	SMAD	511 ~ 519	9	agacaccct
Transcriptional regulatory motif	MYB	609 ~ 617	9	caactgccg
Transcriptional regulatory motif	MYB	1468 ~ 1476	9	taactggca
Transcriptional regulatory motif	VDR,_CAR,	1955 ~ 1975	21	catgcaccttgtgaccccctc
Transcriptional regulatory motif	DEC	181 ~ 193	13	acccaagtgaatt
Transcriptional regulatory motif	DEC	2091 ~ 2103	13	acccaagtgaatt
Transcriptional regulatory motif	Pbx-1	1897 ~ 1908	12	tgatcaatcaac
Transcriptional regulatory motif	TBX5	1543 ~ 1552	10	taaggtgtcc
Transcriptional regulatory motif	Nkx2-5	1566 ~ 1575	10	tcacacttga
Transcriptional regulatory motif	c-Maf	59 ~ 77	19	tcctctgctgacaacagat
Transcriptional regulatory motif	RUSH-1alpha	2264 ~ 2273	10	ttccttatat
Transcriptional regulatory motif	Kid3	36 ~ 40	5	ccacc
Transcriptional regulatory motif	Kid3	80 ~ 84	5	ccacc
Transcriptional regulatory motif	Kid3	333 ~ 337	5	ccacc
Transcriptional regulatory motif	Kid3	1385 ~ 1389	5	ccacc
Transcriptional regulatory motif	Kid3	1551 ~ 1555	5	ccacg
Transcriptional regulatory motif	Kid3	1831 ~ 1835	5	ccacc
Transcriptional regulatory motif	Kid3	1846 ~ 1850	5	ccacc
Transcriptional regulatory motif	Kid3	1863 ~ 1867	5	ccacc
Transcriptional regulatory motif	Kid3	1951 ~ 1955	5	ccacc
Transcriptional regulatory motif	Kid3	1991 ~ 1995	5	ccacc
Transcriptional regulatory motif	Kid3	2011 ~ 2015	5	ccacg
Transcriptional regulatory motif	BCL6	2005 ~ 2018	14	aactttccacgcct
Transcriptional regulatory motif	MAFB	65 ~ 70	6	gctgac
Transcriptional regulatory motif	MAFB	149 ~ 154	6	gctgac
Transcriptional regulatory motif	GTF2IRD1-isoform2	717 ~ 725	9	aagattagg
Transcriptional regulatory motif	GTF2IRD1-isoform2	895 ~ 903	9	aggattata
Transcriptional regulatory motif	IPF1	1820 ~ 1829	10	aactaattaa
Transcriptional regulatory motif	IPF1	1820 ~ 1829	10	aactaattaa
Transcriptional regulatory motif	BEN	771 ~ 778	8	cagcgccc
Transcriptional regulatory motif	E2F-6	2240 ~ 2247	8	cgtttcat
Transcriptional regulatory motif	HNF3A	2227 ~ 2236	10	ttgtaaacag
Transcriptional regulatory motif	IPF1	1392 ~ 1397	6	cattaa
Transcriptional regulatory motif	NFAT1	1266 ~ 1271	6	ggaaaa
Transcriptional regulatory motif	NFAT1	1319 ~ 1324	6	ggaaaa
Transcriptional regulatory motif	SOX9	2215 ~ 2225	11	gcacaaaggct
Transcriptional regulatory motif	HOXA13	889 ~ 894	6	ataaaa
Transcriptional regulatory motif	HOXA13	1347 ~ 1352	6	ataaaa
Transcriptional regulatory motif	HOXA13	1490 ~ 1495	6	ataaaa
Transcriptional regulatory motif	HOXA13	1530 ~ 1535	6	ataaaa
Transcriptional regulatory motif	HOXA13	1669 ~ 1674	6	ataaaa
Transcriptional regulatory motif	HOXA13	2203 ~ 2208	6	ataaaa
Transcriptional regulatory motif	TEF	1840 ~ 1851	12	gacattccacca
Transcriptional regulatory motif	CART1	1818 ~ 1834	17	ttaactaattaacccac
Transcriptional regulatory motif	HNF-1alpha	1812 ~ 1828	17	cctgccttaactaatta
Transcriptional regulatory motif	Pax-4	1818 ~ 1834	17	ttaactaattaacccac
Transcriptional regulatory motif	dlx5	1819 ~ 1834	16	taactaattaacccac
Transcriptional regulatory motif	HNF-1beta	1813 ~ 1829	17	ctgccttaactaattaa
Transcriptional regulatory motif	ipf1	1819 ~ 1834	16	taactaattaacccac
Transcriptional regulatory motif	Octamer	1817 ~ 1833	17	cttaactaattaaccca
Transcriptional regulatory motif	DRI1	190 ~ 195	6	aattaa
Transcriptional regulatory motif	DRI1	1824 ~ 1829	6	aattaa
Transcriptional regulatory motif	DRI1	2100 ~ 2105	6	aattaa
Transcriptional regulatory motif	AML1	2247 ~ 2253	7	tgtggtt
Transcriptional regulatory motif	CRX	1163 ~ 1168	6	ttaatc
Transcriptional regulatory motif	CRX	1637 ~ 1642	6	ttaatc
Transcriptional regulatory motif	NF-AT2	97 ~ 103	7	tttccac
Transcriptional regulatory motif	NF-AT2	930 ~ 936	7	tttccac
Transcriptional regulatory motif	NF-AT2	2008 ~ 2014	7	tttccac
Transcriptional regulatory motif	PUR1	271 ~ 279	9	gggccaggg
Transcriptional regulatory motif	ING4	36 ~ 41	6	ccacca
Transcriptional regulatory motif	ING4	1846 ~ 1851	6	ccacca
Transcriptional regulatory motif	ING4	1863 ~ 1868	6	ccacca
Transcriptional regulatory motif	ING4	1951 ~ 1956	6	ccacca
Transcriptional regulatory motif	AML2	1785 ~ 1792	8	aaccacaa
Transcriptional regulatory motif	NMYC	620 ~ 625	6	catctg
Transcriptional regulatory motif	c-Myb	607 ~ 617	11	accaactgccg
Transcriptional regulatory motif	c-Myb	1466 ~ 1476	11	gctaactggca
Transcriptional regulatory motif	AHR	1047 ~ 1052	6	cacgca
Transcriptional regulatory motif	AHR	1552 ~ 1557	6	cacgca
Transcriptional regulatory motif	AML3	1785 ~ 1792	8	aaccacaa
Transcriptional regulatory motif	IRF-7	185 ~ 191	7	aagtgaa
Transcriptional regulatory motif	IRF-7	1795 ~ 1801	7	aagtgaa
Transcriptional regulatory motif	IRF-7	2095 ~ 2101	7	aagtgaa
Transcriptional regulatory motif	NF-AT4	1266 ~ 1271	6	ggaaaa
Transcriptional regulatory motif	NF-AT4	1319 ~ 1324	6	ggaaaa
Transcriptional regulatory motif	PLAG1	300 ~ 315	16	ccccctgtcctggccc
Transcriptional regulatory motif	HNF-3beta	1113 ~ 1121	9	ttgtttgtt
Transcriptional regulatory motif	HNF-3gamma	1114 ~ 1121	8	tgtttgtt
Transcriptional regulatory motif	HTF4	334 ~ 340	7	cacctgc
Transcriptional regulatory motif	PARP	1537 ~ 1542	6	tttctt
Transcriptional regulatory motif	Pbx1	1899 ~ 1907	9	atcaatcaa
Transcriptional regulatory motif	AML1	2247 ~ 2252	6	tgtggt
Transcriptional regulatory motif	Cdx-1	1435 ~ 1440	6	tttatt
Transcriptional regulatory motif	CDX-2	597 ~ 602	6	tttata
Transcriptional regulatory motif	CDX-2	1662 ~ 1667	6	tttata
Transcriptional regulatory motif	LHX3	1393 ~ 1398	6	attaaa
Transcriptional regulatory motif	Nkx-2.5	172 ~ 182	11	cccacttgcac
Transcriptional regulatory motif	Nkx-2.5	1567 ~ 1577	11	cacacttgaag
Transcriptional regulatory motif	Nkx-2.5	2082 ~ 2092	11	cccacttgcac
Transcriptional regulatory motif	NKX2B	1569 ~ 1575	7	cacttga
Transcriptional regulatory motif	NR1B2	548 ~ 554	7	ctgaccc
Transcriptional regulatory motif	NR1B2	1965 ~ 1971	7	gtgaccc
Transcriptional regulatory motif	SOX10	211 ~ 217	7	cacaaag
Transcriptional regulatory motif	SOX10	1102 ~ 1108	7	cacaaag
Transcriptional regulatory motif	SOX10	1788 ~ 1794	7	cacaaag
Transcriptional regulatory motif	SOX10	2121 ~ 2127	7	cacaaag
Transcriptional regulatory motif	SOX10	2216 ~ 2222	7	cacaaag
Transcriptional regulatory motif	NFATC2	929 ~ 935	7	ttttcca
Transcriptional regulatory motif	FOXO3	2228 ~ 2235	8	tgtaaaca
Transcriptional regulatory motif	RXR::RAR	591 ~ 607	17	cggtcatttatagcaca

## Sheet: ENSG00000218510
Supplementary Table S3C: ENSG00000218510 transcriptional regulatory motifs prediction by RegRNA 2.0
Motif Type	Motif Name	Position	Length	Sequence
Transcriptional regulatory motif	AP-4	37 ~ 54	18	ccctgaa tcagctgtgg
Transcriptional regulatory motif	E4BP4	1059 ~ 1070	12	ata tatttttt
Transcriptional regulatory motif	c-Rel	890 ~ 899	10	tgaggcagct
Transcriptional regulatory motif	Brn-2	730 ~ 745	16	cagcctg catatgag
Transcriptional regulatory motif	GR	437 ~ 452	16	actttaag accatgc
Transcriptional regulatory motif	c-Ets-1	440 ~ 454	15	ttaag accatgcta
Transcriptional regulatory motif	c-Ets	439 ~ 452	14	tttaag accatgc
Transcriptional regulatory motif	C/EBP	99 ~ 110	12	ccattttgca g
Transcriptional regulatory motif	Pit-1	1024 ~ 1041	18	tttttt tttgcactgtg
Transcriptional regulatory motif	Kid3	348 ~ 352	5	ctact
Transcriptional regulatory motif	Kid3	369 ~ 373	5	ccag
Transcriptional regulatory motif	Kid3	1071 ~ 1075	5	at gt
Transcriptional regulatory motif	FLI1	441 ~ 451	11	taag accatg
Transcriptional regulatory motif	ELF1	442 ~ 447	6	aag ac
Transcriptional regulatory motif	SOX9	536 ~ 546	11	ctagga cctt
Transcriptional regulatory motif	Neuro_D	42 ~ 47	6	aa tca
Transcriptional regulatory motif	Neuro_D	464 ~ 469	6	cc ggc
Transcriptional regulatory motif	Pbx1	784 ~ 800	17	actgcac ccatgggaa
Transcriptional regulatory motif	ING4	369 ~ 374	6	ccaga
Transcriptional regulatory motif	ING4	1071 ~ 1076	6	at gta
Transcriptional regulatory motif	NMYC	914 ~ 919	6	aaagag
Transcriptional regulatory motif	AP-4	41 ~ 53	13	gaa tcagctgtg
Transcriptional regulatory motif	C-ets-1	442 ~ 448	7	aag acc
Transcriptional regulatory motif	DBP	1061 ~ 1068	8	a tatttt
Transcriptional regulatory motif	YY1	91 ~ 97	7	tctcttt
Transcriptional regulatory motif	MEF-2C	907 ~ 913	7	cctacag
Transcriptional regulatory motif	MEF-2C	981 ~ 987	7	ctatt t
Transcriptional regulatory motif	PARP	198 ~ 203	6	aagtct
Transcriptional regulatory motif	PARP	754 ~ 759	6	ccaag
Transcriptional regulatory motif	SPI1	442 ~ 447	6	aag ac
Transcriptional regulatory motif	Cdx-1	830 ~ 835	6	tgtct
Transcriptional regulatory motif	LHX3	1104 ~ 1109	6	ttcaga
Transcriptional regulatory motif	myogenin	42 ~ 47	6	aa tca
Transcriptional regulatory motif	myogenin	464 ~ 469	6	cc ggc
Transcriptional regulatory motif	OC-2	1119 ~ 1124	6	atcttg
Transcriptional regulatory motif	SOX10	240 ~ 246	7	actgaag
Transcriptional regulatory motif	SOX10	537 ~ 543	7	tagga c
Transcriptional regulatory motif	NFATC2	894 ~ 900	7	gcagct
Transcriptional regulatory motif	SPI1	442 ~ 448	7	aag acc
